# Supplementary material for: En-Bloc Kidney Transplantation From Extremely Low-Weight (0.9–5.0 kg) Pediatric Donors: A Decade of Single-Center Experience
Source: Transpl Int. 2025 May 20;38:14451. doi: 10.3389/ti.2025.14451 (PMC12131009; doi:10.3389/ti.2025.14451)
Supplement: Supplementary file 7 [file Table1.XLSX]

## Sheet: Basic Information
	Inpatient Admission Number	Name	Date of Operation	Is there DGF (was dialysis required within one week)?	Urine Leakage	Heparin	Surgical Intervention for Hematoma	Pediatric Weight	Pediatric Age	Recipient Weight	Recipient Height	Recipient Age	Recipient sex	Follow-up Duration	CIT	WIT
Venous Thrombosis	1563012	Ke Ao	2014-09-18			yes		3	24	44	160	21	male	1	6	10
	1700017	Zhou Kai	2015-12-09	yes	no	yes	yes	2.3	10	50	160	29	male	3150	15	30
Primary Non-Function	1728337	Liu Ye	2016-04-24			yes		3.8	32	53	160	35	male	90	8	20
	1763755	WangZhiyou	2016-07-28	no	yes	yes	no	4.8	60	59	173	27	male	2940	7	10
	1510698	Jin Shirui	2016-10-13	no	yes	yes	no	3.5	45	44	156	27	female	2850	6	9
Long-Segment Necrosis of the Lateral Ureter, followed by interventional embolization	1779987	Fu Mei	2016-11-01	yes	yes	yes	no	3.5	11	40	155	16	female	2820	8	9
	1784142	Li Lin	2016-11-09	no	no	yes	no	3.2	11	46	157	36	female	2820	7	9
Bilateral renal artery embolism	1800272	Wen Wenbing	2016-12-03			yes		3.5	16	43	160	29	male	2	15	10
	1867095	Zha Shuanglin	2017-07-28	no	no	yes	no	4.6	60	46	155	32	female	2580	7	20
	1877451	Li Zhizhi	2017-09-28	no	no	yes	no	3.7	33	46	155	24	female	2520	8	11
	1888012	Zhu Ayong	2017-10-20	no	yes	yes	no	4.8	90	38	160	26	male	2490	10	12
	1903593	Qian Dandan	2018-01-12	no	no	yes	no	2.2	32	40	154	38	female	2070	9	16
The medial kidney was embolized on postoperative day 9, while the cause of dysfunction in the lateral kidney is unclear	1666459	Cao Bi	2018-01-14			yes		3	32	53	172	31	male	9	14	12
The lateral kidney was embolized during the surgery, and the medial kidney was embolized on postoperative day 9	1903725	Liu Xiaozi	2018-01-22			yes		4	40	45	160	36	female	9	10	14
	1888726	Zhong Fuyi	2018-01-24	no	no	yes	no	3.3	11	49	162	30	female	2400	16	8
Bilateral renal artery embolization.	1901676	Hu Qiong	2018-02-03			yes		5	90	52	160	24	female	1	14	12
	1914773	Li Tao	2018-02-07	no	no	yes	no	3.8	14	55	170	29	male	2400	10	12
	1920227	Xiang Jun	2018-05-20	no	no	yes	yes	5	30	50	161	19	male	2280	15	21
	1959257	Pi Qiongfang	2018-06-28	yes	no	yes	no	1.5	6	49	163	38	female	2220	15	9
	1929477	Hu Jiaying	2018-07-05	no	no	no	no	1.3	25	50	160	47	female	2220	8	12
	1935119	Xiang Huanran	2018-07-26	yes	no	no	no	2.8	120	45	163	14	male	2220	14	7
Venous thrombosis	1970785	Li Tuo	2018-08-21			no		4.9	90	55	170	29	male	1	14	6
rejection	1628706	Zhu Ni	2018-10-10			no		1.9	28	43	157	23	female	10	10	7
	1927112	Yu Wanling	2018-11-07	no	no	no	no	2.6	51	42	155	23	female	2130	10	12
	1810220	Deng Min	2019-01-11	yes	no	no	no	2	6	52	157	28	female	2040	9	6
	2039131	Chen Lili	2019-03-13	no	no	no	no	3.4	25	40	150	28	female	2010	16	6
	2007880	He Yuyun	2019-03-16	yes	yes	no	no	4.6	4	48	162	26	female	1980	14	9
	2074003	Huang Anni	2019-06-18	no	no	no	no	3.1	7	36	155	22	female	1890	14	9
	1960772	Zhang Yuqin	2019-07-02	no	no	no	no	2.8	10	41	154	22	female	1890	13	8
	2113494	Xiong Kai	2019-09-28	no	no	no	no	3	6	50	172	23	male	1800	10	10
	1779921	Min Yue	2019-11-06	yes	no	no	no	2.7	16	51	167	23	female	1740	9	9
	2165432	Fei Qiaoling	2020-10-25	no	no	no	no	2.5	69	45	160	15	female	1410	14	8
Rejection: Confirmed by biopsy	3016771	Dong Zuoliang	2021-08-31			no		0.9	11	64	173	50	male	7	10	8
	3150239	Lu Zi'an	2021-09-07	no	no	no	no	2.2	26	45	159	14	male	1080	16	7
	1961518	Du Jiaqing	2021-11-20	no	no	no	no	3.5	12	25	129	11	female	1020	14	8
	2168317	Du Yiyu	2021-11-27	no	no	no	no	2.2	12	58	149	18	female	1020	8	7
Rejection:Clinically diagnosed	3034615	Wang Li	2021-12-24			no		3.6	10	48	163	30	male	7	14	8
	2164284	Zhou Fang	2022-03-10	no	no	no	no	3.3	35	49	165	52	male	930	10	8
	1478280	Ke Xiaoqing	2022-05-19	yes	no	no	no	2	5	49	152	30	female	870	7	7
	2217611	Wang Na	2022-06-04	no	no	no	no	2.7	5	47	163	24	female	840	15	8
		Fu Meiqing	2023-05-31	yes	no	no	no	2.4	5	54	160	40	female	720	10	7
		Zeng Ni	2023-07-04	yes	no	no	no	3.2	10	56	168	33	female	720	8	7

## Sheet: Renal Function
Inpatient Admission Number	Name	Recipient Age	Date of Operation	Recipient gender	Recipient Weight	day 0	day 7	1 Month	3 Months	6 Months	12 Months	2 Years	3 Years	4 Years	5 Years	6 Years	7 Years	8 Years
1563012	Ke Ao	21	2014-09-18	male	44
1700017	Zhou Kai	29	2015-12-09	male	50	929	505.7	203.3	139	106.3	77.9	75	72	68.1	60.9	66.2	60:60	60:58
1728337	Liu Ye	35	2016-04-24	male	53
1763755	WangZhiyou	27	2016-07-28	male	59	926.3	259.2	192.1	181.7	130.7	107.9	100.1	90.1	90.6	92.2
1510698	Jin Shirui	27	2016-10-13	female	44	774.7	161.5	114.9	73.6	62.4	68.5	99	78.7	89.5	74.5	83.1	52:74	53:69
1779987	Fu Mei	16	2016-11-01	female	40	930.3	294.4	154.5	92.6	91.2	76	69	58	54	48	52	50:48	47:46
1784142	Li Lin	36	2016-11-09	female	46	985.4	242.8	216.6	94	74.9	55.4	58:57	58:58	58:56	58:57	60:60	58:43	60:43
1800272	Wen Wenbing	29	2016-12-03	male	43
1867095	Zha Shuanglin	32	2017-07-28	female	46	733.4	133.4	127	92	72	66.3	45:54.6	45:53.6	45:51.5	45:52.2	60	84
1877451	Li Zhizhi	24	2017-09-28	female	46	803.2	150.2	198	72	63.6	55	50:48	52:45	55:44	57:44	60:42	60:42
1888012	Zhu Ayong	26	2017-10-20	male	38	937.5	199.2	168.2	109	94	93	48:80	50:70	52.5:58	55:63	55:65	55:70
1903593	Qian Dandan	38	2018-01-12	female	40	796	200.8	204	119	84	75.4	40:68	42:65	45:62	49:65	44:63
1666459	Cao Bi	31	2018-01-14	male	53
1903725	Liu Xiaozi	36	2018-01-22	female	45
1888726	Zhong Fuyi	30	2018-01-24	female	49	805.4	264.7	169	103	89	61.6	52:55	55:55	57:55	57:52	57:50
1901676	Hu Qiong	24	2018-02-03	female	52
1914773	Li Tao	29	2018-02-07	male	55	796.7	268	224	114	130	76
1920227	Xiang Jun	19	2018-05-20	male	50	691.7	232.2	269.3	129	101	122.5	55:92	60:104	60:105	62:91	65:94
1959257	Pi Qiongfang	38	2018-06-28	female	49	940.2	787.7	568.6	183	112	82.6	53：79	55：69	58：60	58：60	58：60
1929477	Hu Jiaying	47	2018-07-05	female	50	628.5	489.7	404	229	135	93	71	66	60：57	60	60
1935119	Xiang Huanran	14	2018-07-26	male	45	468.2	441.3	133.6	99	80.1	73.9	68.3	68.2	65.6	68	76
1970785	Li Tuo	29	2018-08-21	male	55
1628706	Zhu Ni	23	2018-10-10	female	43
1927112	Yu Wanling	23	2018-11-07	female	42	612.5	214.4	151.7	121.6	87.1	89.5	66.6	64.6	51:68.1	51:70	51:67
1810220	Deng Min	28	2019-01-11	female	52	710.3	645.7	372.2	185.5	142.8	109.8	53:89.1	55:101	95	93
2039131	Chen Lili	28	2019-03-13	female	40	781.2	146.9	139.9	113.4	88.2	68	38:67.7	40:61.2	63	53
2007880	He Yuyun	26	2019-03-16	female	48	789.1	352.9	109.1	78.9	63.5	60	53.5	52	43	46
2074003	Huang Anni	22	2019-06-18	female	36	1297.9	535	362.4	109.3	91.7	78.6	32:59	32:72.98	50	50
1960772	Zhang Yuqin	22	2019-07-02	female	41	338.5	307.5	329.5	152	105.7	78.4	63.8	63	63	68
2113494	Xiong Kai	23	2019-09-28	male	50	1371.4	379.3	271	137.4	110.4	96	53:72.1	54:68	55:68	57:68
1779921	Min Yue	23	2019-11-06	female	51	647.1	602.1	301.8	100.1	77	69	65.6	65	65	58
2165432	Fei Qiaoling	15	2020-10-25	female	45	882.3	246.3	120.5	105.4	89.7	73.7	137.2	100	110
3016771	Dong Zuoliang	50	2021-08-31	male	64
3150239	Lu Zi'an	14	2021-09-07	male	45	1431.3	237.8	148	127	113	64	60	58
1961518	Du Jiaqing	11	2021-11-20	female	25	1244.9	410.9	145.9	125	76.7	56.4	44:60	50:68
2168317	Du Yiyu	18	2021-11-27	female	58	1066.5	303.2	254	142.2	106	127	152	64
3034615	Wang Li	30	2021-12-24	male	48
2164284	Zhou Fang	52	2022-03-10	male	49	1197.6	299	164.9	82.2	66	55	50
1478280	Ke Xiaoqing	30	2022-05-19	female	49	1155.8	426.8	273.1	121	82	65	60
2217611	Wang Na	24	2022-06-04	female	47	1205.5	447	241.1	123.8	95	69	74
	Fu Meiqing	40	2023-05-31	female	54	821	608	297	124	93	75
	Zeng Ni	33	2023-07-04	female	56	915	375	250	146	95	93

## Sheet: Urine Protein
Inpatient Admission Number	Name	Date of Operation	Urine Protein/Blood 1 Month	Urine Protein/Blood 3 Months	Urine Protein/Blood 6 Months	Urine Protein/Blood 12 Months	2 Years	3 Years	4 Years	5 Years	6 Years	7 Years	8 Years		D-R BSA
1563012	Ke Ao	2014-09-18
1700017	Zhou Kai	2015-12-09		3+/2+	2+/3+	1+/3+	-	-	+	+-	2+	1+	+-		0.121083
1728337	Liu Ye	2016-04-24
1763755	WangZhiyou	2016-07-28		1+/3+	3+/3+	2+/3+	+	-	+-	+					0.159161
1510698	Jin Shirui	2016-10-13		+-/3+	2+/3+	—/+-	-	+	-	-	-	-	-		0.161136
1779987	Fu Mei	2016-11-01		—/3+	—/3+	3+/3+	-	-	-	-	-	+-	-		0.169545
1784142	Li Lin	2016-11-09		1+/3+	1+/3+	-/3+	-	-	-	-	-	-	-		0.149678
1800272	Wen Wenbing	2016-12-03
1867095	Zha Shuanglin	2017-07-28		1+/3+	—/3+	+-/3+	-	-	-	-	-	-			0.185459
1877451	Li Zhizhi	2017-09-28	2+	2+	3+	2+	2+	+-	+	+	+	+			0.163076
1888012	Zhu Ayong	2017-10-20		+-/3+	—/3+	-	-	-	-	-	-	-			0.206222
1903593	Qian Dandan	2018-01-12	-	-	-	-/+	-	-	-	-	-	-			0.135311
1666459	Cao Bi	2018-01-14
1903725	Liu Xiaozi	2018-01-22
1888726	Zhong Fuyi	2018-01-24	-	—/2+	—/1+	—/1+	-	-	-	1+	1+				0.145125
1901676	Hu Qiong	2018-02-03
1914773	Li Tao	2018-02-07		—/3+	—/3+	—/3+									0.144578
1920227	Xiang Jun	2018-05-20	2+	3+/3+	2+	3+	3+	3+	-	-	1+				0.183902
1959257	Pi Qiongfang	2018-06-28	+-	-/3+	-/3+	-/+	-	-	-	-	-				0.102383
1929477	Hu Jiaying	2018-07-05		+-/3+	-/3+	-/3+	-	-	-	-	-				0.0976044
1935119	Xiang Huanran	2018-07-26		+-/3+	2+/3+	2+/3+	+	2+	3+	3+	3+				0.138713
1970785	Li Tuo	2018-08-21
1628706	Zhu Ni	2018-10-10
1927112	Yu Wanling	2018-11-07		2+/3+	-/3+	+-/3+	-	-	-	-	-				0.142035
1810220	Deng Min	2019-01-11	3+	2+	1+	2+	3+	-	-	-					0.112888
2039131	Chen Lili	2019-03-13		-/1+	-/1+	-/1+	-	-	-	-					0.169637
2007880	He Yuyun	2019-03-16	-	-/3+	-/2+	-/-	-	-	-	-					0.177588
2074003	Huang Anni	2019-06-18	1+	+-/3+	-/3+	-/2+	-	-	-	+-					0.167471
1960772	Zhang Yuqin	2019-07-02		-/2+	-/-	-/-	-	-	-	-					0.149508
2113494	Xiong Kai	2019-09-28	-	+-/3+	-/3+	-/2+	-	-	-	-					0.132634
1779921	Min Yue	2019-11-06		1+/3+	-/3+	1+/3+	+-	+-	+-						0.126453
2165432	Fei Qiaoling	2020-10-25		-	-	+-	-	-	-						0.132583
3016771	Dong Zuoliang	2021-08-31
3150239	Lu Zi'an	2021-09-07	2+	-	-	-	-	-							0.125551
1961518	Du Jiaqing	2021-11-20	2+	+-	-	-	2+	2+							0.23508
2168317	Du Yiyu	2021-11-27	1+	-	-	-	-	-							0.11424
3034615	Wang Li	2021-12-24
2164284	Zhou Fang	2022-03-10	-	-	-	-	-								0.1438
1478280	Ke Xiaoqing	2022-05-19	+-	-	-	-	-								0.11819
2217611	Wang Na	2022-06-04	1+	-	-	-	-								0.13333
	Fu Meiqing		-	+—	-	-
	Zeng Ni		-	-	-	-
	Urine Protein <0．1g／L：一；
	Urine Protein 0．1—0．2g／L：±；
	Urine Protein 0．2-1.0g／L：+；
	Urine Protein 1．0～2．0g／L：++；
	Urine Protein 2．0—4．0g／L： +++；
	Urine Protein >4．0g／L： ++++。

## Sheet: Transplanted Kidney Size
Inpatient Admission Number	Name	Date of Operation	0 days	0 days	1 Months	1 Months	3 Months	3 Months	6 Months	6 Months	12 Months	12 Months	2 Years	2 Years	3 Years	3 Years	4 Years	4 Years	5 Years	5 Years	6 Years	6 Years	7 Years	7 Years	8 Years	8 Years
1563012	Ke Ao	2014-09-18
1700017	Zhou Kai	2015-12-09	6.1/2.8/3.3	5.9/3.2/3.6	7.9/5.1/5.5	6.8/5.4/5.3															9.9/5.6/6	10.3/5.5/6.9	10.2/6.8/5.2	10.5/6.6/6.3
1728337	Liu Ye	2016-04-24
1763755	WangZhiyou	2016-07-28	6.8/3.1/3.3	6.5/3.7/3.6	8.1/3.7/3.9	7.6/4.2/4.3									11.2/4.4/4.3	10.1/4.9/6.2
1510698	Jin Shirui	2016-10-13	6.2/3.5/3	5.7/3.5/3.1																	8.8/4.5/4.5	8.7/5.5./4.7			9.6/4/4.5	9.4/5.6/4.9
1779987	Fu Mei	2016-11-01	5.4/4.1/4	5.5/4/3.2	6/4.1/3.9	6.6/3.9/3.9
1784142	Li Lin	2016-11-09	5.4/3/2.7	4.9/2.8/3	6.1/3.3/3.3	5.7/3.3/3.8					7.8/3.7/?	7.5/4.3/?	7.9/4.7/4.2	8.6/4/4.5
1800272	Wen Wenbing	2016-12-03
1867095	Zha Shuanglin	2017-07-28	6/3.2/3.3	5.8/3.2/2.6	7/3.9/3.9	7.3/3.8/4.1
1877451	Li Zhizhi	2017-09-28	4.9/2.7/3.3	5.1/2.6/2.8									9.5/4.4/3.9	9.5/5.2/3.5	10.3/5.2/5.2	8.8/4.3/5.7
1888012	Zhu Ayong	2017-10-20	6.1/3.5/3.3	6.5/3.1/3.3			7.4/4.5/4.3	7.6/3.6/3.2	7.7/3.3/4.4	8.5/3.8/4.7	8.9/4.6/4.4	8.9/6.3/3.9	9.8/5.1/4.4	8.3/4.9/4.8	8.6/4.6/5	9/3.7/3.8	8.7/5.7/5.8	8.9/5.7/7
1903593	Qian Dandan	2018-01-12	4.7/2.1/2.6	5.9/2.5/2.8	6.5/3/3.7	5.7/3.5/3.8	7.6/4/3.4	7/3.1/4	8/4.3/3.9	7/3.1/4	7/4.4/3	7.2/4.4/3.8	7/3.7/4.3	7.8/4.3/4.6
1666459	Cao Bi	2018-01-14
1903725	Liu Xiaozi	2018-01-22
1888726	Zhong Fuyi	2018-01-24	4.8/2.7/3.3	5.1/2.9/2.7	6.6/2.9/3	6.9/3.4/3.6	7/4.2/3.2	7.6/4/3.3	8.5/4.2/3.1	8.1/4.2/4	9/4.8/3.3	9.1/4.1/4.6	9.1/4.6/3.9	8.7/3.6/4.3	8.8/3.9/5.5	8.5/3.8/3.9			9.3/4.9/3.8	9.7/3.8/4.2
1901676	Hu Qiong	2018-02-03
1914773	Li Tao	2018-02-07	5.6/3.5/3.5	5.3/3.4/2.7	6.1/3.2/2.8	7.1/4.4/3.7
1920227	Xiang Jun	2018-05-20	5.6/3.5/2.5	6.3/3.5/3.2	6.6/4.4/3.1	8.3/3.6/3.9											8.8/5.9/3.7	10/5/4.3
1959257	Pi Qiongfang	2018-06-28	4.3/2.6/2.6	4.5/2.5/2.4	6.3/4.2/4.1	5.7/3/2.4					7.9/2.9/5	7.9/4/2.4									8.5/5.9/3.1	9.9/6.4/4.1
1929477	Hu Jiaying	2018-07-05	4.3/2.2/2.3	4.3/2.2/2.3	5.3/3.3/2.7	5.6/3.2/3.3			7/5/4	7.4/5/3.2	6.9/4.2/4.3	7.6/3/3.6			7.6/4.5/3.3	7/4.8/4.3	9.0/4/5.0	8/4.8/4.6
1935119	Xiang Huanran	2018-07-26	5.9/3.1/2.9	5.4/2.7/2.2	6/3.2/3.1	6.4/3/2.7	7.1/3/2.8	7.3/3.6/4.1			8.7/5.1/3.8	8.9/4.9/4.7			9.8/5.4/3.5	9.7/5.1/5.7
1970785	Li Tuo	2018-08-21
1628706	Zhu Ni	2018-10-10
1927112	Yu Wanling	2018-11-07	5.1/2.4/2.1	5.2/2.5/2.6	6.4/2.6/2.7	6.5/3.6/3.3					8.1/5/3.9	7.2/4/4.5	8/4.6/3.9	7.8/4.2/4			7.9/5.5/4.9	6/5.2/4.2	8/5.3/5	7.9/5.1/4.6
1810220	Deng Min	2019-01-11	3.5/1.9/2	3.9/2.2/2.1	5.4/3.5/3	5.1/3/2.8			7.1/2.8/3.5	6.9/3.5/4			7.3/4.2/4.2	6.5/3.8/4.3	7/3.7/4.4	5.6/3.1/3.4	6.9/4.8/4.6	6.6/6/4.1	7.3/4.2/5.4	7/4.2/5.2
2039131	Chen Lili	2019-03-13	5.5/3.2/3.1	5.5/2.6/2.8	6.8/3.5/3	7.1/3.8/3.2			7.6/3.3/3.1	7.1/2.8/3	8.1/4.8/3.8	7.7/5.2/3.9	8.1/5.1/3	9/5.5/4.1			7.8/5/3.6	7.5/3.4/4.7
2007880	He Yuyun	2019-03-16	5/3.3/2.9	4.8/3.1/2.8	7.5/4.7/5.2	6.9/3.6/4.1	8.9/4.7/4.1	8.2/5.5./4.9			9.5/4.6/4.3	8.9/5.5/4.4	9.8/4.5/?	9.8/4.4/?	9.8/4.3/5.5	9.7/4.4/5.5	11/5.8/4.4	9.7/5.7/4.4
2074003	Huang Anni	2019-06-18	4.3/2/2.3	4.8/2.4/2.8	6.8/3/3.4	6.4/3.5/3.2	8/3/?	8.3/3.6/?	7.8/4.8/4.8	8.7/2.9/4.7	8.5/2.8/5.7	7.7/3.6/5	7.8/3.8/5.1	8.3/4.2/5	8.1/4.2/5.3	8.4/3.6/4.3	7.9/3.4/4.4	9.8/4.5/5	9.2/3.4/4.5	7.1/3.4/4
1960772	Zhang Yuqin	2019-07-02	5.5/2.4/2.4	5.2/2.9/2.7	6.7/3.6/3.1	6.7/3.2/2.6													8.7/5.4/5.4	8.7/5.6/4.2
2113494	Xiong Kai	2019-09-28	4.4/3.2/3	5.6/3.4/3.2	5.7/4.4/3.3	6/3.1/4	7.4/5.2/3.5	7.2/4.7/4	7.3/5.4/3.1	7.2/3.7/3.4	8.2/6.1/3.1	7.5/4.3/4.5	7.5/3.8/3.4	8/4.1/4.8			8.7/5.9/4.2	8.7/5.9/4.3	8/5.7/4.9	8.9/5.4/5.2
1779921	Min Yue	2019-11-06	4.5/2.1/2.2	4.7/2.2/2.5	6.1/3.7/3.2	6.3/4.1/3.8
2165432	Fei Qiaoling	2020-10-25	5.4/3.4/2.2	4.6/2.6/2.7	5.9/3.2/3.4	6.2/3.1/3.3	7.4/4/3.3	8/4.3/3.8	10.2/8.2/6	10.7/6.9/5.9			9.4/5.8/6.1	10.8/6.1/7.4
3016771	Dong Zuoliang	2021-08-31
3150239	Lu Zi'an	2021-09-07	5.8/3/2.5	5.2/2.7/2.3	5.7/3.3/3.6	6.5/3.1/3	6.8/3.2/2.6	6.8/3.4/3.1
1961518	Du Jiaqing	2021-11-20	5.3/2.9/2.2	5/2.6/3.3	7.2/4.9/3.3	3.8/2.9/2.1			8.2/4.2/3.6	3.2/2/1.7
2168317	Du Yiyu	2021-11-27	4.4/2.1/2.3	5.3/2.6/2.5	6.7/4.5/3.6	7.9/5.2/3.4	6.9/3.6/3.4	7.1/3.6/3.7	7.4/4/?	7.3/3.9/?
3034615	Wang Li	2021-12-24
2164284	Zhou Fang	2022-03-10	5.2/3.2/2.8	4.9/2.3/3.4	7.3/3.3/2.5	7/3.2/3.4	8.2/3.5/3.5	8.4/4/2.7	8/4.8/4.1	8.6/4.6/3.2	8.2/3.9/3.6	8.2/3.9/4.9	9.4/5/4.6	8.4/4.6/5.2
1478280	Ke Xiaoqing	2022-05-19	4.5/2.5/2.8	5/2.8/3.1	6.1/3.9/3.5	6.5/3.6/3.2					8.4/5.3/4	8.7/6.9/4.1	9.4/4.6/4.2	7.9/4.6/5.3
2217611	Wang Na	2022-06-04	5/3.2/2.3	4.5/3.3/1.6	6.2/3.9/2.6	6.6/3.9/3.4	7.2/4.1/2.8	7.8/4.3/3.2			7.9/2.5/4.7	7.6/3.8/3.8	8.9/5.2/3.4	9.4/5.1/4.9
	Fu Meiqing	2023-05-31	5/2.7/2.6	4.1/2.4/2.2	7/3.6/4	6.8/3.8/3.6	8/4.6/2.8	7.9/4.4/3.7	8.4/5.4/3.5	8.5/5/4.3	8.4/5.1/4.7	8.6/4.5/4
	Zeng Ni	2023-07-04	5.4/2.5/3	5.2/3/2.9	5.3/3/2.8	5.4/3.5/3.4	7.9/3.1/3.6	7.2/3.5/3.7	7.6/3.5/3.3	7.9/3.4/3.6	7.8/4.9/4.1	8.8/5.3/2.9

## Sheet: Survival and Death
Inpatient Admission Number	Name	Date of Operation	Days after first surgery	Urine Leakage	Heparin	Surgical Intervention for Hematoma	Pediatric Weight	Pediatric Age	Recipient Weight	Recipient Height	Recipient BMI	Donor BSA	Recipient BSA	D-R BSA	Recipient age	Recipient sex	Donor Sex	Follow-up Duration
1563012	Ke Ao	2014-09-18	0		Yes		3	24	44	160	17.1875	0.205	1.39841	0.146595	21	male	female	1
1666459	Cao Bi	2018-01-14	1200		Yes		3	32	53	172	17.9151	0.205	1.5913	0.128826	31	male	male	9
1800272	Wen Wenbing	2016-12-03	810		Yes		3.5	16	43	160	16.7969	0.2225	1.38243	0.160949	29	male	male	2
1903725	Liu Xiaozhi	2018-01-22	1200		Yes		4	40	45	160	17.5781	0.24	1.41421	0.169706	36	female	male	9
1970785	Li Tuo	2018-08-21	1410		No		4.9	90	55	170	19.0311	0.2715	1.61159	0.168467	29	male	male	1
1901676	Hu Qiong	2018-02-03	1230		Yes		5	90	52	160	20.3125	0.275	1.52023	0.180893	24	female	male	1
3016771	Dong Zuoliang	2021-08-31	2490		No		0.9	11	64	173	21.3839	0.1315	1.75373	0.0749832	50	male	female	7
1628706	Zhu Ni	2018-10-10	1470		No		1.9	28	43	157	17.4449	0.1665	1.36941	0.121585	23	female	female	10
3034615	Wang Li	2021-12-24	2610		No		3.6	10	48	163	18.0662	0.226	1.47422	0.153301	30	male	male	7
1728337	Liu Ye	2016-04-24	570		Yes		3.8	32	53	160	20.7031	0.233	1.53478	0.151813	35	male	male	90
1929477	Hu Jiaying	2018-07-05	1380	None	No	None	1.3	25	50	160	19.5312	0.1455	1.49071	0.0976044	47	female	male	2220
1959257	Pi Qiongfang	2018-06-28	1350	None	Yes	None	1.5	6	49	163	18.4425	0.1525	1.4895	0.102383	38	female	male	2220
1810220	Deng Min	2019-01-11	1560	None	No	None	2	6	52	157	21.0962	0.17	1.50591	0.112888	28	female	male	2040
1478280	Ke Xiaoqing	2022-05-19	2760	None	No	None	2	5	49	152	21.2084	0.17	1.43836	0.11819	30	female	male	870
1903593	Qian Dandan	2018-01-12	1200	None	Yes	None	2.2	32	40	154	16.8663	0.177	1.30809	0.135311	38	female	female	2070
3150239	Lu Zian	2021-09-07	2520	None	No	None	2.2	26	45	159	17.7999	0.177	1.40979	0.125551	14	male	female	1080
2168317	Du Yiyu	2021-11-27	2580	None	No	None	2.2	12	58	149	26.1249	0.177	1.54937	0.11424	18	female	male	1020
1700017	Zhou Kai	2015-12-09	450	None	Yes	Yes	2.3	10	50	160	19.5312	0.1805	1.49071	0.121083	29	male	female	3150
	Fu Meiqing	2023-05-31	3120	None	No	None	2.4		54	160	21.0938	0.184	1.54919	0.118771	40	female	male	720
2165432	Fei Qiaoling	2020-10-25	2190	None	No	None	2.5	69	45	160	17.5781	0.1875	1.41421	0.132583	15	female	female	1410
1927112	Yu Wanling	2018-11-07	1500	None	No	None	2.6	51	42	155	17.4818	0.191	1.34474	0.142035	23	female	female	2130
1779921	Min Yue	2019-11-06	1860	None	No	None	2.7	16	51	167	18.2868	0.1945	1.53813	0.126453	23	female	male	1740
2217611	Wang Na	2022-06-04	2790	None	No	None	2.7	5	47	163	17.6898	0.1945	1.45879	0.13333	24	female	female	840
1935119	Xiang Huanran	2018-07-26	1380	None	No	None	2.8	120	45	163	16.937	0.198	1.42741	0.138713	14	male	female	2220
1960772	Zhang Yuqin	2019-07-02	1740	None	No	None	2.8	10	41	154	17.2879	0.198	1.32434	0.149508	22	female	female	1890
2113494	Xiong Kai	2019-09-28	1800	None	No	None	3	6	50	172	16.901	0.205	1.5456	0.132634	23	male	male	1800
2074003	Huang Anni	2019-06-18	1710	None	No	None	3.1	7	36	155	14.9844	0.2085	1.24499	0.167471	22	female	female	1890
1784142	Li Lin	2016-11-09	780	None	Yes	None	3.2	11	46	157	18.662	0.212	1.41637	0.149678	36	female	female	2820
	Zeng Ni	2023-07-04	3180	None	No	None	3.2		56	168	19.8413	0.212	1.61658	0.131141	33	female	male	720
1888726	Zhong Fuyi	2018-01-24	1200	None	Yes	None	3.3	11	49	162	18.6709	0.2155	1.48492	0.145125	30	female	male	2400
2164284	Zhou Fang	2022-03-10	2700	None	No	None	3.3	35	49	165	17.9982	0.2155	1.49861	0.1438	52	male	female	930
2039131	Chen Lili	2019-03-13	1620	None	No	None	3.4	25	40	150	17.7778	0.219	1.29099	0.169637	28	female	male	2010
1510698	Jin Shirui	2016-10-13	750	Yes	Yes	None	3.5	45	44	156	18.0802	0.2225	1.38082	0.161136	27	female	male	2850
1779987	Fu Mei	2016-11-01	780	Yes	Yes	None	3.5	11	40	155	16.6493	0.2225	1.31233	0.169545	16	female	male	2820
1961518	Du Jiaqing	2021-11-20	2580	None	No	None	3.5	12	25	129	15.0231	0.2225	0.946485	0.23508	11	female	male	1020
1877451	Li Zhizhi	2017-09-28	1080	None	Yes	None	3.7	33	46	155	19.1467	0.2295	1.40732	0.163076	24	female	male	2520
1914773	Li Tao	2018-02-07	1230	None	Yes	None	3.8	14	55	170	19.0311	0.233	1.61159	0.144578	29	male	male	2400
1867095	Zha Shuanglin	2017-07-28	1020	None	Yes	None	4.6	60	46	155	19.1467	0.261	1.40732	0.185459	32	female	male	2580
2007880	He Yuyun	2019-03-16	1620	Yes	No	None	4.6	4	48	162	18.2899	0.261	1.46969	0.177588	26	female	male	1980
1763755	Wang Zhiyou	2016-07-28	660	Yes	Yes	None	4.8	60	59	173	19.7133	0.268	1.68383	0.159161	27	male	male	2940
1888012	Zhu Ayong	2017-10-20	1110	Yes	Yes	None	4.8	90	38	160	14.8438	0.268	1.29957	0.206222	26	male	female	2490
1920227	Xiang Jun	2018-05-20	1320	None	Yes	Yes	5	30	50	161	19.2894	0.275	1.49536	0.183902	19	male	male	2280

## Sheet: Thrombosis Survival and Death
Inpatient Admission Number	Name	Date of Operation	Days after first surgery	Urine Leakage	Heparin	Surgical Intervention for Hematoma	Pediatric Weight	Pediatric Age	Recipient Weight	Recipient Height	Recipient BMI	Donor BSA	Recipient BSA	D-R BSA	Recipient age	Recipient sex	Donor Sex
1563012	Ke Ao	2014-09-18	0		Yes		3	24	44	160	17.1875	0.205	1.39841	0.146595	21	male	female
1666459	Cao Bi	2018-01-14	1200		Yes		3	32	53	172	17.9151	0.205	1.5913	0.128826	31	male	male
1800272	Wenbing Wen	2016-12-03	810		Yes		3.5	16	43	160	16.7969	0.2225	1.38243	0.160949	29	male	male
1903725	Liu Xiaozhi	2018-01-22	1200		Yes		4	40	45	160	17.5781	0.24	1.41421	0.169706	36	female	male
1970785	Li Tuo	2018-08-21	1410		No		4.9	90	55	170	19.0311	0.2715	1.61159	0.168467	29	male	male
1901676	Hu Qiong	2018-02-03	1230		Yes		5	90	52	160	20.3125	0.275	1.52023	0.180893	24	female	male
3016771	Dong Zuoliang	2021-08-31	2490		No		0.9	11	64	173	21.3839	0.1315	1.75373	0.0749832	50	male	female
1929477	Hu Jiaying	2018-07-05	1380	None	No	NO	1.3	25	50	160	19.5312	0.1455	1.49071	0.0976044	47	female	male
1959257	Pi Qiongfang	2018-06-28	1350	None	Yes	NO	1.5	6	49	163	18.4425	0.1525	1.4895	0.102383	38	female	male
1628706	Zhu Ni	2018-10-10	1470		No		1.9	28	43	157	17.4449	0.1665	1.36941	0.121585	23	female	female
1810220	Deng Min	2019-01-11	1560	None	No	NO	2	6	52	157	21.0962	0.17	1.50591	0.112888	28	female	male
1478280	Ke Xiaoqing	2022-05-19	2760	None	No	NO	2	5	49	152	21.2084	0.17	1.43836	0.11819	30	female	male
1903593	Qian Dandan	2018-01-12	1200	None	Yes	NO	2.2	32	40	154	16.8663	0.177	1.30809	0.135311	38	female	female
3150239	Lu Zian	2021-09-07	2520	None	No	NO	2.2	26	45	159	17.7999	0.177	1.40979	0.125551	14	male	female
2168317	Du Yiyu	2021-11-27	2580	None	No	NO	2.2	12	58	149	26.1249	0.177	1.54937	0.11424	18	female	male
1700017	Zhou Kai	2015-12-09	450	None	Yes	YES	2.3	10	50	160	19.5312	0.1805	1.49071	0.121083	29	male	female
	Fu Meiqing	2023-05-31	3120	None	No	No	2.4		54	160	21.0938	0.184	1.54919	0.118771	40	female	male
2165432	Fei Qiaoling	2020-10-25	2190	None	No	NO	2.5	69	45	160	17.5781	0.1875	1.41421	0.132583	15	female	female
1927112	Yu Wanling	2018-11-07	1500	None	No	NO	2.6	51	42	155	17.4818	0.191	1.34474	0.142035	23	female	female
1779921	Min Yue	2019-11-06	1860	None	No	NO	2.7	16	51	167	18.2868	0.1945	1.53813	0.126453	23	female	male
2217611	Wang Na	2022-06-04	2790	None	No	NO	2.7	5	47	163	17.6898	0.1945	1.45879	0.13333	24	female	female
1935119	Xiang Huanran	2018-07-26	1380	None	No	NO	2.8	120	45	163	16.937	0.198	1.42741	0.138713	14	male	female
1960772	Zhang Yuqin	2019-07-02	1740	None	No	NO	2.8	10	41	154	17.2879	0.198	1.32434	0.149508	22	female	female
2113494	Xiong Kai	2019-09-28	1800	None	No	NO	3	6	50	172	16.901	0.205	1.5456	0.132634	23	male	male
2074003	Huang Anni	2019-06-18	1710	None	No	NO	3.1	7	36	155	14.9844	0.2085	1.24499	0.167471	22	female	female
1784142	Li Lin	2016-11-09	780	None	Yes	NO	3.2	11	46	157	18.662	0.212	1.41637	0.149678	36	female	female
	Zeng Ni	2023-07-04	3180	None	No	No	3.2		56	168	19.8413	0.212	1.61658	0.131141	33	female	male
1888726	Zhong Fuyi	2018-01-24	1200	None	Yes	NO	3.3	11	49	162	18.6709	0.2155	1.48492	0.145125	30	female	male
2164284	Zhou Fang	2022-03-10	2700	None	No	NO	3.3	35	49	165	17.9982	0.2155	1.49861	0.1438	52	male	female
2039131	Chen Lili	2019-03-13	1620	None	No	NO	3.4	25	40	150	17.7778	0.219	1.29099	0.169637	28	female	male
1510698	Jin Shirui	2016-10-13	750	Yes	Yes	NO	3.5	45	44	156	18.0802	0.2225	1.38082	0.161136	27	female	male
1779987	Fu Mei	2016-11-01	780	Yes	Yes	NO	3.5	11	40	155	16.6493	0.2225	1.31233	0.169545	16	female	male
1961518	Du Jiaqing	2021-11-20	2580	None	No	NO	3.5	12	25	129	15.0231	0.2225	0.946485	0.23508	11	female	male
3034615	Wang Li	2021-12-24	2610		No		3.6	10	48	163	18.0662	0.226	1.47422	0.153301	30	male	male
1877451	Li Zhizhi	2017-09-28	1080	None	Yes	NO	3.7	33	46	155	19.1467	0.2295	1.40732	0.163076	24	female	male
1728337	Liu Ye	2016-04-24	570		Yes		3.8	32	53	160	20.7031	0.233	1.53478	0.151813	35	male	male
1914773	Li Tao	2018-02-07	1230	None	Yes	NO	3.8	14	55	170	19.0311	0.233	1.61159	0.144578	29	male	male
1867095	Zha Shuanglin	2017-07-28	1020	None	Yes	NO	4.6	60	46	155	19.1467	0.261	1.40732	0.185459	32	female	male
2007880	He Yuyun	2019-03-16	1620	Yes	No	NO	4.6	4	48	162	18.2899	0.261	1.46969	0.177588	26	female	male
1763755	Wang Zhiyou	2016-07-28	660	Yes	Yes	NO	4.8	60	59	173	19.7133	0.268	1.68383	0.159161	27	male	male
1888012	Zhu Ayong	2017-10-20	1110	Yes	Yes	NO	4.8	90	38	160	14.8438	0.268	1.29957	0.206222	26	male	female
1920227	Xiang Jun	2018-05-20	1320	None	Yes	YES	5	30	50	161	19.2894	0.275	1.49536	0.183902	19	male	male

## Sheet: Comparison of Creatinine Betwee
Name	Days after first surgery	Urine Leakage	Heparin	Surgical Intervention for Hematoma	CIT	Recipient Weight	Pediatric Age	Pediatric Weight	Recipient Height	Recipient BMI	Donor BSA	Recipient BSA	D-R BSA	Recipient age	Recipient sex	Donor Sex	DGF	thrombosis cases	Graft Death	0 Days	7 Days	1 Month	3 Months	6 Months	12 Months	2 Years	3 Years	4 Years	5 Years	6 Years	7 Years	8 Years
Dong Zuoliang	2490				10	0.9	11	64	173	21.3839	0.1315	1.75373	0.0749832	50	male	female		0	1
Hu Jiaying	1380	0	0	0	8	1.3	25	50	160	19.5312	0.1455	1.49071	0.0976044	47	female	male	0	0	0	7.688	9.86708	11.9602	21.1	35.7919	51.956	68.055	84.7703	101.724	96.6381	96.6381
Pi Qiongfang	1350	0	1	0	15	1.5	6	49	163	18.4425	0.1525	1.4895	0.102383	38	female	male	1	0	0	5.52385	6.59327	9.13387	28.3799	46.3707	62.8756	71.1074	97.1577	102.457	102.457	102.457
Zhu Ni	1470	0	0	0	10	1.9	28	43	157	17.4449	0.1665	1.36941	0.121585	23	female	female		0	1
Deng Min	1560	0	0	0	9	2	6	52	157	21.0962	0.17	1.50591	0.112888	28	female	male	1	0	0	8.52011	9.37252	16.2596	32.6244	42.3798	55.1169	69.3058	67.3787	67.3787	68.8277
Ke Xiaoqing	2760	0	0	0	7	2	5	49	152	21.2084	0.17	1.43836	0.11819	30	female	male	1	0	0	4.84587	13.1229	20.5084	46.2881	68.3031	86.167	93.3476
Qian Dandan	1200	0	1	0	9	2.2	32	40	154	16.8663	0.177	1.30809	0.135311	38	female	female	0	0	0	5.32614	21.1136	20.7824	35.627	50.4715	56.2282	62.3472	71.7998	76.9284	79.9003	74.0249
Lu Zian	2520	0	0	0	16	2.2	26	45	159	17.7999	0.177	1.40979	0.125551	14	male	female	0	0	0	4.84283	29.1486	46.8347	54.5791	61.3411	108.305	115.526
Du Yiyu	2580	0	0	0	8	2.2	12	58	149	26.1249	0.177	1.54937	0.11424	18	female	male	0	0	0	6.89434	24.2507	28.9481	51.7075	69.3661	57.8962	48.3738
Zhou Kai	450	0	1	1	15	2.3	10	50	160	19.5312	0.1805	1.49071	0.121083	29	male	female	1	0	0	7.30338	13.4167	33.3735	48.8118	63.8273	87.0968	90.4645	99.6306	99.6306	124.779	118.888	135.697	140.376
Fei Qiaoling	2190	0	0	0	14	2.5	69	45	160	17.5781	0.1875	1.41421	0.132583	15	female	female	0	0	0	6.62479	23.7314	48.5066	55.4559	65.1622	79.3087	42.6024	53.1368	53.1368
Fu Meiqing	3120	0	0	0	10	2.4		54	160	21.0938	0.184	1.54919	0.118771	40	female	male	1			6.83465	9.22902	18.8931	45.252	60.336	74.8166
Yu Wanling	1500	0	0	0	10	2.6	51	42	155	17.4818	0.191	1.34474	0.142035	23	female	female	0	0	0	8.33671	23.8164	33.6601	41.9921	58.625	57.0529	76.6702	75.0917	91.1828	88.5775	92.5437
Min Yue	1860	0	0	0	9	2.7	16	51	167	18.2868	0.1945	1.53813	0.126453	23	female	male	1	0	0	9.58187	10.298	20.5448	61.9423	80.525	89.8613	94.5187	95.3912	95.3912	106.904
Wang Na	2790	0	0	0	15	2.7	5	47	163	17.6898	0.1945	1.45879	0.13333	24	female	female	0	0	0	4.69953	12.674	23.4976	45.7616	59.6345	82.10552425	76.5578537
Xiang Huanran	1380	0	0	0	14	2.8	120	45	163	16.937	0.198	1.42741	0.138713	14	male	female	1	0	0	14.8047	15.7071	51.8828	70.0156	86.5361	93.7962	101.487	105.664	105.664	101.934	91.2045
Zhang Yuqin	1740	0	0	0	13	2.8	10	41	154	17.2879	0.198	1.32434	0.149508	22	female	female	0	0	0	14.8516	16.3488	15.2572	33.0741	47.5616	64.1232	78.7972	79.7978	79.7978	73.9303
Ke Ao	0		1		6	3	24	44	160	17.1875	0.205	1.39841	0.146595	21	male	female		1	1
Cao Bi	1200		1		14	3	32	53	172	17.9151	0.205	1.5913	0.128826	31	male	male		1	1
Xiong Kai	1800	0	0	0	10	3	6	50	172	16.901	0.205	1.5456	0.132634	23	male	male	0	0	0	5.21481	18.8547	26.3896	52.0494	64.7789	74.4957	108.295	113.584	115.687	119.894
Huang Anni	1710	0	0	0	14	3.1	7	36	155	14.9844	0.2085	1.24499	0.167471	22	female	female	0	0	0	3.40102	8.25081	12.1804	40.3859	48.1372	56.1601	66.5037	78.4743	78.4743	78.4743
Li Lin	780	0	1	0	7	3.2	11	46	157	18.662	0.212	1.41637	0.149678	36	female	female	0	0	0	5.0448	20.4743	22.9508	52.8846	66.3705	89.7319	109.964	111.928	111.928	109.964	108.068	145.767	150.793
Zhong Fuyi	1200	0	1	0	16	3.3	11	49	162	18.6709	0.2155	1.48492	0.145125	30	female	male	0	0	0	6.95413	21.1593	33.1412	54.3772	62.931	90.923	108.068	114.303	118.46	125.294	130.306
Zhou Fang	2700	0	0	0	10	3.3	35	49	165	17.9982	0.2155	1.49861	0.1438	52	male	female	0	0	0	4.40163	17.6301	31.9672	64.1289	79.8696	95.8435	105.428
Chen Lili	1620	0	0	0	16	3.4	25	40	150	17.7778	0.219	1.29099	0.169637	28	female	male	0	0	0	5.95911	31.69	33.2756	41.0516	52.7807	68.4597	66.0074	73.893	73.893	87.835
Wen Wenbing	810		1		6	3.5	16	43	160	16.7969	0.2225	1.38243	0.160949	29	male	male		1	1
Jin Shirui	750	1	1	0	8	3.5	45	44	156	18.0802	0.2225	1.38082	0.161136	27	female	male	1	0	0	6.66904	31.9907	44.9652	70.1971	82.7965	75.4234	52.1869	57.7263	57.7263	69.349	62.1721	82.5117	90.1926
Fu Mei	780	1	1	0	15	3.5	11	40	155	16.6493	0.2225	1.31233	0.169545	16	female	male	0	0	0	5.54019	17.5069	33.3594	55.6591	56.5135	67.8162	74.6961	95.4451	95.4451	107.376	99.116	134.22	131.652
Du Jiaqing	2580	0	0	0	14	3.5	12	25	129	15.0231	0.2225	0.946485	0.23508	11	female	male	0	0	0	2.69191	8.15566	22.9689	26.8093	43.6918	71.3013	98.3007
Wang Li	2610				14	3.6	10	48	163	18.0662	0.226	1.47422	0.153301	30	male	male		0	1
Li Zhizhi	1080	0	1	0	8	3.7	33	46	155	19.1467	0.2295	1.40732	0.163076	24	female	male	0	0	0	6.90332	36.9157	28.0038	77.0103	87.1815	100.814	125.56	142.454	150.672	156.151	172.197	172.197
Liu Ye	570		1		8	3.8	32	53	160	20.7031	0.233	1.53478	0.151813	35	male	male		0	1
Li Tao	1230	0	1	0	10	3.8	14	55	170	19.0311	0.233	1.61159	0.144578	29	male	male	0	0	0	9.3678	27.8482	33.3184	65.4678	57.4102	98.2016
Liu Xiaozhi	1200		1		10	4	40	45	160	17.5781	0.24	1.41421	0.169706	36	female	male		1	1
Zha Shuanglin	1020	0	1	0	7	4.6	60	46	155	19.1467	0.261	1.40732	0.185459	32	female	male	0	0	0	7.03892	38.6983	40.6484	56.1125	71.6993	77.8635	93.8609	99.2759	99.2759	99.2759	86.0391	61.4565
He Yuyun	1620	1	0	0	14	4.6	4	48	162	18.2899	0.261	1.46969	0.177588	26	female	male	1	0	0	7.20576	16.1124	52.1179	72.0667	89.5443	94.7677	106.282	132.234	132.234	123.61
Wang Zhiyou	660	1	1	0	7	4.8	60	59	173	19.7133	0.268	1.68383	0.159161	27	male	male	0	0	0	8.79884	31.4443	42.4277	44.8562	62.3593	75.5363	81.4222	89.9599	89.9599	88.3988
Zhu Ayong	1110	1	1	0	10	4.8	90	38	160	14.8438	0.268	1.29957	0.206222	26	male	female	0	0	0	5.6489	26.5856	31.4854	48.5857	56.3388	56.9446	83.6186	120.142	124.947	121.667	117.924	109.501
Li Tuo	1410		0		14	4.9	90	55	170	19.0311	0.2715	1.61159	0.168467	29	male	male		1	1
Hu Qiong	1230		1		14	5	90	52	160	20.3125	0.275	1.52023	0.180893	24	female	male		1	1
Xiang Jun	1320	0	1	1	15	5	30	50	161	19.2894	0.275	1.49536	0.183902	19	male	male	0	0	0	10.6926	31.8522	27.4641	57.334	73.2286	60.3762	90.3966	84.5267	84.5267	100.782	102.286
Zeng Ni	3180	0	0	0	8	3.2		56	168	19.8413	0.212	1.61658	0.131141	33	female	male	1	0		6.80482	16.6037	24.9056	42.6466	65.5411	66.9506

## Sheet: Comparison of Size Between Two 
Name	0 days	1 Months	3 Months	6 Months	12 Months	2 Years	3 Years	4 Years	5 Years	6 Years	7 Years	8 Years
Hu Jiaying	1	2.44414		5.93805	4.74984		5.91369	8.19561
Pi Qiongfang	1	2.66687			3.3957					7.40602
Deng Min	1	3.17836		5.30621		7.5031	5.52347	10.0489	10.1681
Ke Xiaoqing	1	2.11142			5.66359	4.99613
Qian Dandan	1	2.20961	2.83982	3.29978	3.17768	3.96724
Lu Zian	1	1.69102	1.6921
Du Yiyu	1	4.45607	3.21403	4.01469
Zhou Kai	1	3.34758								5.8193	6.41236
Fei Qiaoling	1	1.75579	3.14237
Fu Meiqing	1	3.41552	4.08212	6.01801	6.27596
Wang Zhiyou	1	1.62759					3.3222
Jin Shirui	1									3.17535		3.39309
Fu Mei	1	1.23507
Li Lin	1	1.62435			3.48898	3.66014
Zha Shuanglin	1	1.97287
Li Zhizhi	1					4.15809	6.11732
Zhu Ayong	1		1.68486	1.92489	2.91208	3.03124	2.36831	4.69319
Zhong Fuyi	1	1.71553	2.35064	2.98364	3.79906	3.6025	3.80564		3.96583
Li Tao	1	1.45192
Xiang Jun	1	1.72763						3.40502
Xiang Huanran	1	1.30832	1.96656		4.38894		5.4889
Yu Wanling	1	2.05277			4.83245	4.61414		5.7802	6.67743
Chen Lili	1	1.6674		1.4523	3.21247	3.45539		2.75106
He Yuyun	1	3.18547	4.38471		4.50533	4.33541	5.21159	5.85379
Huang Anni	1	2.71043	3.99208	5.73244	5.27058	6.25459	5.96391	6.50865	4.56069
Zhang Yuqin	1	1.80281							6.33068
Xiong Kai	1	1.52338	2.61748	2.06244	2.90969	2.4653		4.22907	4.58817
Min Yue	1	3.65304
Du Jiaqing	1	1.8193		1.75801
Zhou Fang	1	1.60623	2.25144	3.34509	3.20139	4.91259
Wang Na	1	2.48322	3.13712		3.34493	6.47718
Zeng Ni	1	1.26872	2.11575	2.15157	3.40516

## Sheet: DGF
Name	Days after first surgery	Urine Leakage	Heparin	Surgical Intervention for Hematoma	Pediatric Weight	Pediatric Age	Recipient Weight	Recipient Height	Recipient BMI	donor BSA	Recipient BSA	D-R BSA	Recipient AGE	Recipient Sex	donor Sex	DGF	thrombosis cases	CIT	0 days	7 days	1 Months	3 Months	6 Months	12 Months	2 Years	3 Years	4 Years	5 Years	6 Years	7 Years	8 Years		0 days	1 Months	3 Months	6 Months	12 Months	2 Years	3 Years	4 Years	5 Years	6 Years	7 Years	8 Years
Pi Qiongfang	1350	None	Yes	No	1.5	6	49	163	18.4425	0.1525	1.4895	0.102383	38	female	male	1	0	15	5.52385	6.59327	9.13387	28.3799	46.3707	62.8756	71.1074	97.1577	102.457	102.457	102.457				1	2.66687			3.3957					7.40602
Deng Min	1560	None	No	No	2	6	52	157	21.0962	0.17	1.50591	0.112888	28	female	male	1	0	9	8.52011	9.37252	16.2596	32.6244	42.3798	55.1169	69.3058	67.3787	67.3787	68.8277					1	3.17836		5.30621		7.5031	5.52347	10.0489	10.1681
Ke Xiaoqing	2760	None	No	No	2	5	49	152	21.2084	0.17	1.43836	0.11819	30	female	male	1	0	7	4.84587	13.1229	20.5084	46.2881	68.3031	86.167	93.3476								1	2.11142			5.66359	4.99613
Zhou Kai	450	None	Yes	Yes	2.3	10	50	160	19.5312	0.1805	1.49071	0.121083	29	male	female	1	0	15	7.30338	13.4167	33.3735	48.8118	63.8273	87.0968	90.4645	99.6306	99.6306	124.779	118.888	135.697	140.376		1	3.34758								5.8193	6.41236
Fu Meiqing	3120	None	No	No	2.4		54	160	21.0938	0.184	1.54919	0.118771	40	female	male	1	0	10	6.83465	9.22902	18.8931	45.252	60.336	74.8166									1	3.41552	4.08212	6.01801	6.27596
Min Yue	1860	None	No	No	2.7	16	51	167	18.2868	0.1945	1.53813	0.126453	23	female	male	1	0	9	9.58187	10.298	20.5448	61.9423	80.525	89.8613	94.5187	95.3912	95.3912	106.904					1	3.65304
Xiang Huanran	1380	None	No	No	2.8	120	45	163	16.937	0.198	1.42741	0.138713	14	male	female	1	0	8	14.8047	15.7071	51.8828	70.0156	86.5361	93.7962	101.487	105.664	105.664	101.934	91.2045				1	1.30832	1.96656		4.38894		5.4889
Zeng Ni	3180	None	No	No	3.2		56	168	19.8413	0.212	1.61658	0.131141	33	female	male	1	0	8	6.80482	16.6037	24.9056	42.6466	65.5411	66.9506									1	1.26872	2.11575	2.15157	3.40516
Jin Shirui	750	Yes	Yes	No	3.5	45	44	156	18.0802	0.2225	1.38082	0.161136	27	female	male	1	0	6	6.66904	31.9907	44.9652	70.1971	82.7965	75.4234	52.1869	57.7263	57.7263	69.349	62.1721	82.5117	90.1926		1									3.17535		3.39309
He Yuyun	1620	Yes	No	No	4.6	4	48	162	18.2899	0.261	1.46969	0.177588	26	female	male	1	0	14	7.20576	16.1124	52.1179	72.0667	89.5443	94.7677	106.282	132.234	132.234	123.61					1	3.18547	4.38471		4.50533	4.33541	5.21159	5.85379
Hu Jiaying	1380	None	No	No	1.3	25	50	160	19.5312	0.1455	1.49071	0.0976044	47	female	male	0	0	8	7.688	9.86708	11.9602	21.1	35.7919	51.956	68.055	84.7703	101.724	96.6381	96.6381				1	2.44414		5.93805	4.74984		5.91369	8.19561
Qian Dandan	1200	None	Yes	No	2.2	32	40	154	16.8663	0.177	1.30809	0.135311	38	female	female	0	0	9	5.32614	21.1136	20.7824	35.627	50.4715	56.2282	62.3472	71.7998	76.9284	79.9003	74.0249				1	2.20961	2.83982	3.29978	3.17768	3.96724
Lu Zi'an	2520	None	No	No	2.2	26	45	159	17.7999	0.177	1.40979	0.125551	14	male	female	0	0	16	4.84283	29.1486	46.8347	54.5791	61.3411	108.305	115.526								1	1.69102	1.6921
Du Yiyu	2580	None	No	No	2.2	12	58	149	26.1249	0.177	1.54937	0.11424	18	female	male	0	0	8	6.89434	24.2507	28.9481	51.7075	69.3661	57.8962	48.3738								1	4.45607	3.21403	4.01469
Fei Qiaoling	2190	None	No	No	2.5	69	45	160	17.5781	0.1875	1.41421	0.132583	15	female	female	0	0	14	6.62479	23.7314	48.5066	55.4559	65.1622	79.3087	42.6024	53.1368	53.1368						1	1.75579	3.14237
Yu Wanling	1500	None	No	No	2.6	51	42	155	17.4818	0.191	1.34474	0.142035	23	female	female	0	0	10	8.33671	23.8164	33.6601	41.9921	58.625	57.0529	76.6702	75.0917	91.1828	88.5775	92.5437				1	2.05277			4.83245	4.61414		5.7802	6.67743
Wang Na	2790	None	No	No	2.7	5	47	163	17.6898	0.1945	1.45879	0.13333	24	female	female	0	0	15	4.69953	12.674	23.4976	45.7616	59.6345	82.10552425	76.5578537								1	2.48322	3.13712		3.34493	6.47718
Zhang Yuqin	1740	None	No	No	2.8	10	41	154	17.2879	0.198	1.32434	0.149508	22	female	female	0	0	13	14.8516	16.3488	15.2572	33.0741	47.5616	64.1232	78.7972	79.7978	79.7978	73.9303					1	1.80281							6.33068
Xiong Kai	1800	None	No	No	3	6	50	172	16.901	0.205	1.5456	0.132634	23	male	male	0	0	10	5.21481	18.8547	26.3896	52.0494	64.7789	74.4957	108.295	113.584	115.687	119.894					1	1.52338	2.61748	2.06244	2.90969	2.4653		4.22907	4.58817
Huang Anni	1710	None	No	No	3.1	7	36	155	14.9844	0.2085	1.24499	0.167471	22	female	female	0	0	14	3.40102	8.25081	12.1804	40.3859	48.1372	56.1601	66.5037	78.4743	78.4743	78.4743					1	2.71043	3.99208	5.73244	5.27058	6.25459	5.96391	6.50865	4.56069
Li Lin	780	None	Yes	No	3.2	11	46	157	18.662	0.212	1.41637	0.149678	36	female	female	0	0	7	5.0448	20.4743	22.9508	52.8846	66.3705	89.7319	109.964	111.928	111.928	109.964	108.068	145.767	150.793		1	1.62435			3.48898	3.66014
Zhong Fuyi	1200	None	Yes	No	3.3	11	49	162	18.6709	0.2155	1.48492	0.145125	30	female	male	0	0	16	6.95413	21.1593	33.1412	54.3772	62.931	90.923	108.068	114.303	118.46	125.294	130.306				1	1.71553	2.35064	2.98364	3.79906	3.6025	3.80564		3.96583
Zhou Fang	2700	None	No	No	3.3	35	49	165	17.9982	0.2155	1.49861	0.1438	52	male	female	0	0	10	4.40163	17.6301	31.9672	64.1289	79.8696	95.8435	105.428								1	1.60623	2.25144	3.34509	3.20139	4.91259
Chen Lili	1620	None	No	No	3.4	25	40	150	17.7778	0.219	1.29099	0.169637	28	female	male	0	0	16	5.95911	31.69	33.2756	41.0516	52.7807	68.4597	66.0074	73.893	73.893	87.835					1	1.6674		1.4523	3.21247	3.45539		2.75106
Fu Mei	780	Yes	Yes	No	3.5	11	40	155	16.6493	0.2225	1.31233	0.169545	16	female	male	0	0	8	5.54019	17.5069	33.3594	55.6591	56.5135	67.8162	74.6961	95.4451	95.4451	107.376	99.116	134.22	131.652		1	1.23507
Du Jiaqing	2580	None	No	No	3.5	12	25	129	15.0231	0.2225	0.946485	0.23508	11	female	male	0	0	14	2.69191	8.15566	22.9689	26.8093	43.6918	71.3013	98.3007								1	1.8193		1.75801
Li Zhizhi	1080	None	Yes	No	3.7	33	46	155	19.1467	0.2295	1.40732	0.163076	24	female	male	0	0	8	6.90332	36.9157	28.0038	77.0103	87.1815	100.814	125.56	142.454	150.672	156.151	172.197	172.197			1					4.15809	6.11732
Li Tao	1230	None	Yes	No	3.8	14	55	170	19.0311	0.233	1.61159	0.144578	29	male	male	0	0	10	9.3678	27.8482	33.3184	65.4678	57.4102	98.2016									1	1.45192
Zha Shuanglin	1020	None	Yes	No	4.6	60	46	155	19.1467	0.261	1.40732	0.185459	32	female	male	0	0	7	7.03892	38.6983	40.6484	56.1125	71.6993	77.8635	93.8609	99.2759	99.2759	99.2759	86.0391	61.4565			1	1.97287
Wang Zhiyou	660	Yes	Yes	No	4.8	60	59	173	19.7133	0.268	1.68383	0.159161	27	male	male	0	0	7	8.79884	31.4443	42.4277	44.8562	62.3593	75.5363	81.4222	89.9599	89.9599	88.3988					1	1.62759					3.3222
Zhu Ayong	1110	Yes	Yes	No	4.8	90	38	160	14.8438	0.268	1.29957	0.206222	26	male	female	0	0	10	5.6489	26.5856	31.4854	48.5857	56.3388	56.9446	83.6186	120.142	124.947	121.667	117.924	109.501			1		1.68486	1.92489	2.91208	3.03124	2.36831	4.69319
Xiang Jun	1320	None	Yes	Yes	5	30	50	161	19.2894	0.275	1.49536	0.183902	19	male	male	0	0	15	10.6926	31.8522	27.4641	57.334	73.2286	60.3762	90.3966	84.5267	84.5267	100.782	102.286				1	1.72763						3.40502
